# Supplementary material for: Preschool Teachers’ Psychological Distress and Work Engagement during COVID-19 Outbreak: The Protective Role of Mindfulness and Emotion Regulation
Source: Int J Environ Res Public Health. 2022 Feb 24;19(5):2645. doi: 10.3390/ijerph19052645 (PMC8909723; doi:10.3390/ijerph19052645)
Supplement: Supplementary file 1 [file ijerph-19-02645-s001.zip]

Archive with 1 entries (1 files):
- ijerph-1542818-supplementary.pdf
